# Supplementary material for: GORetriever: reranking protein-description-based GO candidates by literature-driven deep information retrieval for protein function annotation
Source: Bioinformatics. 2024 Sep 4;40(Suppl 2):ii53–61. doi: 10.1093/bioinformatics/btae401 (PMC11520413; doi:10.1093/bioinformatics/btae401)
Supplement: btae401_Supplementary_Data [file btae401_supplementary_data.zip]

Archive with 7 entries (7 files):
- case.pdf
- framework.pdf
- main.bib
- natbib.bst
- oup-authoring-template.cls
- process.pdf
- select.pdf
