# Supplementary material for: GORetriever: reranking protein-description-based GO candidates by literature-driven deep information retrieval for protein function annotation
Source: Bioinformatics. 2024 Sep 4;40(Suppl 2):ii53–61. doi: 10.1093/bioinformatics/btae401 (PMC11520413; doi:10.1093/bioinformatics/btae401)
Supplement: btae401_Supplementary_Data [file btae401_supplementary_data.zip › main.bib]

@article{ashburner2000gene,
  title={Gene {O}ntology: tool for the unification of biology},
  author={Ashburner, Michael and others},
  journal={Nature Genetics},
  volume={25},
  number={1},
  pages={25--29},
  year={2000},
  publisher={Nature Publishing Group}
}

@article{uniprot2023,
    author = {{The UniProt Consortium}},
    title = "{UniProt: the Universal Protein Knowledgebase in 2023}",
    journal = {Nucleic {A}cids {R}esearch},
    volume = {51},
    number = {D1},
    pages = {D523-D531},
    year = {2023},
    issn = {0305-1048}
}

@article{makrodimitris2020automatic,
  title={Automatic gene function prediction in the 2020’s},
  author={Makrodimitris, Stavros and others},
  journal={Genes},
  volume={11},
  number={11},
  pages={1264},
  year={2020},
  publisher={MDPI}
}

@article{kulmanov2020deepgoplus,
  title={{DeepGOPlus}: improved protein function prediction from sequence},
  author={Kulmanov, Maxat and Hoehndorf, Robert},
  journal={Bioinformatics},
  volume={36},
  number={2},
  pages={422--429},
  year={2020},
  publisher={Oxford University Press}
}

@article{cao2021tale,
  title={T{ALE}: Transformer-based protein function {A}nnotation with joint sequence--{L}abel {E}mbedding},
  author={Cao, Yue and Shen, Yang},
  journal={Bioinformatics},
  volume={37},
  number={18},
  pages={2825--2833},
  year={2021},
  publisher={Oxford University Press}
}

@article{you2021deepgraphgo,
  title={{DeepGraphGO}: graph neural network for large-scale, multispecies protein function prediction},
  author={You, Ronghui and others},
  journal={Bioinformatics},
  volume={37},
  number={Supplement\_1},
  pages={i262--i271},
  year={2021},
  publisher={Oxford University Press}
}

@article{gligorijevic2021structure,
  title={Structure-based protein function prediction using graph convolutional networks},
  author={Gligorijevi{\'c}, Vladimir and others},
  journal={Nature Communications},
  volume={12},
  number={1},
  pages={3168},
  year={2021},
  publisher={Nature Publishing Group UK London}
}

@article{transfun,
    author = {Boadu, Frimpong and others},
    title = {Combining protein sequences and structures with transformers and equivariant graph neural networks to predict protein function},
    journal = {Bioinformatics},
    volume = {39},
    number = {Supplement\_1},
    pages = {i318-i325},
    year = {2023},
    issn = {1367-4811},
}

@article{YOU201882,
title = {{DeepText2GO}: Improving large-scale protein function prediction with deep semantic text representation},
journal = {Methods},
volume = {145},
pages = {82-90},
year = {2018},
issn = {1046-2023},
author = {Ronghui You and others},
}

@article{NetGO2,
    author = {Yao, Shuwei and others},
    title = {{NetGO 2.0}: improving large-scale protein function prediction with massive sequence, text, domain, family and network information},
    journal = {Nucleic Acids Research},
    volume = {49},
    number = {W1},
    pages = {W469-W475},
    year = {2021},
    month = {05},
    issn = {0305-1048},
}

@article{WANG2023,
title = {{NetGO 3.0}: A Protein Language Model Improves Large-scale Functional Annotations},
journal = {Genomics, Proteomics \& Bioinformatics},
volume = {21},
number = {2},
pages = {349-358},
year = {2023},
author = {Shaojun Wang and others},
}


@article{radivojac2013large,
  title={A large-scale evaluation of computational protein function prediction},
  author={Radivojac, Predrag and others},
  journal={Nature methods},
  volume={10},
  number={3},
  pages={221--227},
  year={2013},
  publisher={Nature Publishing Group}
}

@inproceedings{xu2022protranslator,
  title={{ProTranslator}: zero-shot protein function prediction using textual description},
  author={Xu, Hanwen and Wang, Sheng},
  booktitle={RECOMB},
  pages={279--294},
  year={2022}
}

@InProceedings{xu2023protst,
  title = 	 {{P}rot{ST}: Multi-Modality Learning of Protein Sequences and Biomedical Texts},
  author =       {Xu, Minghao and others},
  booktitle = 	 {ICML},
  pages = 	 {38749--38767},
  year = 	 {2023},
}

@article{gu2021domain,
  title={Domain-specific language model pretraining for biomedical natural language processing},
  author={Gu, Yu and others},
  journal={ACM Transactions on Computing for Healthcare},
  volume={3},
  number={1},
  pages={1--23},
  year={2021},
}

@inproceedings{le2014distributed,
  title={Distributed representations of sentences and documents},
  author={Le, Quoc and Mikolov, Tomas},
  booktitle={ICML},
  pages={1188--1196},
  year={2014},
}

@article{minaee2021deep,
  title={Deep learning--based text classification: a comprehensive review},
  author={Minaee, Shervin and others},
  journal={ACM computing surveys},
  volume={54},
  number={3},
  pages={1--40},
  year={2021},
  publisher={ACM New York, NY, USA}
}

@article{gane2022protnlm,
  title={Prot{NLM}: model-based natural language protein annotation},
  author={Gane, A and others},
  journal={available at https://www.uniprot.org/help/ProtNLM},
  year={2022}
}

@article{Altschul1997,
   title = {Gapped {BLAST} and {PSI-BLAST}: a new generation of protein database search programs.},
   author = {Altschul, S.F. and others},
   journal = {Nucleic {A}cids {R}esearch},
   volume = {25},
   number={17},
   pages = {3389--3402},
   year =  {1997}
}

@article{rives2021biological,
  title={Biological structure and function emerge from scaling unsupervised learning to 250 million protein sequences},
  author={Rives, A. and others},
  journal={PNAS},
  volume={118},
  number={15},
  year={2021},
  publisher={National Acad Sciences}
}

@article{elnaggar2021prottrans,
  title={Prottrans: Toward understanding the language of life through self-supervised learning},
  author={Elnaggar, Ahmed and others},
  journal={TPAMI},
  volume={44},
  number={10},
  pages={7112--7127},
  year={2021},
  publisher={IEEE}
}

@article{boutet2016uniprotkb,
  title={{UniProtKB/Swiss-Prot}, the manually annotated section of the UniProt KnowledgeBase: how to use the entry view},
  author={Boutet, Emmanuel and others},
  journal={Plant bioinformatics: methods and protocols},
  pages={23--54},
  year={2016},
  publisher={Springer}
}

@article{Huntley2015,
   title = {The {GOA} database: gene ontology annotation updates for 2015.},
   author = {Huntley, R.P. and others},
   journal = {Nucleic {A}cids {R}esearch},
   volume = {43},
   number={Database issue},
   pages = {1057--1063},
   year =  {2015}
}

@article{jiang2016expanded,
  title={An expanded evaluation of protein function prediction methods shows an improvement in accuracy},
  author={Jiang, Yuxiang and others},
  journal={Genome biology},
  volume={17},
  number={1},
  pages={1--19},
  year={2016},
  publisher={BioMed Central}
}

@article{cafa-5-protein-function-prediction,
    author = {Friedberg, Iddo and Radivojac, Predrag and others},
    title = {{CAFA 5 Protein Function Prediction}},
    publisher = {Kaggle},
    year = {2023},
    journal = {https://kaggle.com/competitions/cafa-5-protein-function-prediction}
}

@article{ic,
    author = {Clark, Wyatt T. and Radivojac, Predrag},
    title = "{Information-theoretic evaluation of predicted ontological annotations}",
    journal = {Bioinformatics},
    volume = {29},
    number = {13},
    pages = {i53-i61},
    year = {2013},
    month = {06},
    issn = {1367-4803},
}

@article{you2018golabeler,
  title={{GOLabeler}: improving sequence-based large-scale protein function prediction by learning to rank},
  author={You, Ronghui and others},
  journal={Bioinformatics},
  volume={34},
  number={14},
  pages={2465--2473},
  year={2018},
  publisher={Oxford University Press}
}

@article{rao2019evaluating,
  title={Evaluating protein transfer learning with {TAPE}},
  author={Rao, Roshan and others},
  journal={NeurIPS},
  volume={32},
  pages={9686-9698},
  year={2019},
  publisher={NIH Public Access}
}

@article{zhou2019cafa,
  title={The {CAFA} challenge reports improved protein function prediction and new functional annotations for hundreds of genes through experimental screens},
  author={Zhou, Naihui and others},
  journal={Genome biology},
  volume={20},
  number={1},
  pages={1--23},
  year={2019},
  publisher={BioMed Central}
}

@article{gong2016gofdr,
  title={{GoFDR}: a sequence alignment based method for predicting protein functions},
  author={Gong, Qingtian and others},
  journal={Methods},
  volume={93},
  pages={3--14},
  year={2016},
  publisher={Elsevier}
}

@article{sillitoe2015cath,
  title={{CATH}: comprehensive structural and functional annotations for genome sequences},
  author={Sillitoe, Ian and others},
  journal={Nucleic {A}cids {R}esearch},
  volume={43},
  number={D1},
  pages={D376--D381},
  year={2015},
  publisher={Oxford University Press}
}

@article{marchler2015cdd,
  title={{CDD: NCBI's} conserved domain database},
  author={Marchler-Bauer, Aron and others},
  journal={Nucleic {A}cids {R}esearch},
  volume={43},
  number={D1},
  pages={D222--D226},
  year={2015},
  publisher={Oxford University Press}
}

@article{paysan2023interpro,
  title={InterPro in 2022},
  author={Paysan-Lafosse, Typhaine and others},
  journal={Nucleic {A}cids {R}esearch},
  volume={51},
  number={D1},
  pages={D418--D427},
  year={2023},
  publisher={Oxford University Press}
}

@article{you2019netgo,
  title={{NetGO}: improving large-scale protein function prediction with massive network information},
  author={You, Ronghui and others},
  journal={Nucleic {A}cids {R}esearch},
  volume={47},
  number={W1},
  pages={W379--W387},
  year={2019},
  publisher={Oxford University Press}
}

@article{zhu2022integrating,
  title={Integrating unsupervised language model with triplet neural networks for protein gene ontology prediction},
  author={Zhu, Yi-Heng and others},
  journal={PLOS Computational Biology},
  volume={18},
  number={12},
  pages={e1010793},
  year={2022},
  publisher={Public Library of Science San Francisco, CA USA}
}

@inproceedings{reimers-gurevych-2019-sentence,
    title = "{S}entence-{BERT}: {S}entence {E}mbeddings using {S}iamese {BERT}-{N}etworks",
    author = "Reimers, Nils  and
      Gurevych, Iryna",
    booktitle = "EMNLP-IJCNLP2019",
    month = nov,
    year = "2019",
    pages = "3982--3992",
}

@inproceedings{devlin-etal-2019-bert,
    title = "{BERT}: Pre-training of Deep Bidirectional Transformers for Language Understanding",
    author = "Devlin, Jacob  and others",
    booktitle = "NAACL-HLT",
    month = jun,
    year = "2019",
    url = "https://aclanthology.org/N19-1423",
    doi = "10.18653/v1/N19-1423",
    pages = "4171--4186",
}

@inproceedings{10.1145/3404835.3463238,
author = {Lin, Jimmy and others},
title = {Pyserini: A {P}ython {T}oolkit for {R}eproducible {I}nformation {R}etrieval {R}esearch with {S}parse and {D}ense {R}epresentations},
year = {2021},
isbn = {9781450380379},
booktitle = {SIGIR},
pages = {2356–2362},
numpages = {7},
keywords = {open-source search engine, first-stage retrieval},
location = {Virtual Event, Canada},
}

@inproceedings{nogueira-etal-2020-document,
    title = "Document {R}anking with a {P}retrained {S}equence-to-{S}equence {M}odel",
    author = "Nogueira, Rodrigo  and others",
    booktitle = "EMNLP 2020",
    month = nov,
    year = "2020",
    pages = "708--718",
}

@article{bajaj2018ms,
      title={{MS MARCO}: A Human Generated MAchine Reading COmprehension Dataset}, 
      author={Payal Bajaj and others},
      year={2018},
      journal = {arXiv preprint arXiv:1611.09268},
      eprint={1611.09268},
      archivePrefix={arXiv},
      primaryClass={cs.CL}
}


@article{10.1093/bioinformatics/btac256,
    author = {Kulmanov, Maxat and Hoehndorf, Robert},
    title = "{DeepGOZero: improving protein function prediction from sequence and zero-shot learning based on ontology axioms}",
    journal = {Bioinformatics},
    volume = {38},
    number = {Supplement\_1},
    pages = {i238-i245},
    year = {2022},
    month = {06},
    issn = {1367-4803},
    doi = {10.1093/bioinformatics/btac256},
    url = {https://doi.org/10.1093/bioinformatics/btac256},
    eprint = {https://academic.oup.com/bioinformatics/article-pdf/38/Supplement\_1/i238/49887022/btac256.pdf},
}


@article{sprof-go,
author = {Yuan, Qianmu and others},
year = {2023},
month = {03},
pages = {bbad117},
title = {Fast and accurate protein function prediction from sequence through pretrained language model and homology-based label diffusion},
volume = {24.3(2023)},
journal = {Briefings in bioinformatics},
doi = {10.1093/bib/bbad117}
}

@article{gatgo,
author = {Lai, Boqiao and Xu, Jinbo},
year = {2021},
month = {12},
pages = {bbab502},
title = {Accurate protein function prediction via graph attention networks with predicted structure information},
volume = {23(1)},
journal = {Briefings in Bioinformatics},
doi = {10.1093/bib/bbab502}
}
